# Supplementary material for: A genome-wide association study of mitochondrial DNA copy number in two population-based cohorts
Source: Hum Genomics. 2019 Jan 31;13:6. doi: 10.1186/s40246-018-0190-2 (PMC6357493; doi:10.1186/s40246-018-0190-2)
Supplement: Supplementary file 3 — Supplementary Tables. (XLSX 42 kb) [file 40246_2018_190_MOESM3_ESM.xlsx]

## Sheet: ManuscriptInfo
SUPPLEMENTARY TABLES
Title:
A genome-wide association study of mitochondrial DNA copy number in two population-based cohorts
Authors
Anna L. Guyatt, BSc MBChB PhD1,2,7
Rebecca R. Brennan, BSc MRes PhD3,7
Kimberley Burrows, BSc PhD1,2
Philip A. I. Guthrie, MSc PhD2
Raimondo Ascione, MD MSc ChM FETCS FRCS4
Susan Ring, BSc PhD1,2
Tom R. Gaunt, BSc PhD1,2
Angela Pyle, BSc PhD3,5
Heather J. Cordell, BA, MSc, DPhil5
Debbie A. Lawlor, MSc MBChB PhD MPH MRCGP MFPHM1,2
Patrick Chinnery, MBBS PhD FRCPath FRCP FMedSci6
Gavin Hudson, BSc PhD3,8
Santiago Rodriguez, BSc MSc PhD1,2,8*
Affiliations
1. MRC Integrative Epidemiology Unit at the University of Bristol, Bristol, BS8 2BN, UK.
2. Population Health Sciences, Bristol Medical School, University of Bristol, Bristol, UK.
3. Wellcome Centre for Mitochondrial Research, Newcastle University, Newcastle, UK.
4. Bristol Heart Institute, Translational Health Sciences, Bristol Medical School, University of Bristol, Bristol, UK.
5. Institute of Genetic Medicine, Newcastle University, Newcastle, UK
6. Department of Clinical Neurosciences and MRC Mitochondrial Biology Unit, University of Cambridge, Cambridge, UK
7. These authors contributed equally to this work
8. These authors contributed equally to this work
Correspondence
Email: *santiago.rodriguez@bristol.ac.uk
Telephone: +44 117 331 0133

## Sheet: Table Explanations
Table	Title	Explanation
ST1	MothersClusteredHitsP<1e-6	Associations at p<1e-06 in all ALSPAC mothers, clustered* into 1Mb regions
ST2	UKBSFClusteredHitsP<1e-6	Associations at p<1e-06 in UKBS females, clustered* into 1Mb regions
ST3	Mothers (All) hits p<1e-06	All associations at p<1e-06 in ALSPAC mothers
ST4	Mothers (WC) hits p<1e-06	All associations at p<1e-06 in ALSPAC mothers, restricted to those with DNA extracted from white cells
ST5	UKBS (Females) hits p<1e-06	All associations at p<1e-06 in UKBS females
ST6	ALSPACUKBSF hits p<1e-06)	All associations at p<1e-06 in the meta-analysis of all ALSPAC mothers and UKBS females
ST7	ALSPACWCUKBSF hits p<2e-06)	All associations at p<1e-06 in the meta-analysis of all ALSPAC mothers (those with white cell-extracted DNA only) and UKBS females**
ST8	ALSPAC (6-9) hits p<1e-06	All associations at p<1e-06 in ALSPAC 6-9 year olds
ST9	ALSPAC (Neo.) hits p<1e-06	All associations at p<1e-06 in ALSPAC neonates
S10	UKBS (Males) hits p<1e-06	All associations at p<1e-06 in UKBS males
Notes
*Clustering was undertaken using the 'clusterBed' function of the 'bedtools' suite (Quinlan and Hall, 2010)
**There were no hits at p<1e-06, therefore in order to show the most significant result, the criterion was relaxed to p<2e-06
Associations highlighted in bold met a significance threshold of p<5e-8
NB that there was a large drop in power for cell-proportion adjusted results in ALSPAC (denoted 'CC'), and this is reflected in these results
Abbreviations used in tables:
ALSPAC (6-9)	ALSPAC 6-9 year olds
UKBSF/M	UK Blood Service Cohort Females / Males
chr:pos_nonEA_EA	chromosome:position_nonEffectAllele_EffectAllele
Beta	beta coefficient
SE	standard error
P	p-value
P (CC)	p-value for analysis adjusted for cell proportions
P (WC)	p-value for analysis restricted to those with DNA extracted from white cells
dist=	Distance to gene
Q	Cochran's Q statistic
P_heterogeneity	P value for heterogeneity
I2	I-squared statistic

## Sheet: ST1 MothersClusteredHitsP<1e-6 
	ALSPAC (All) Mothers (n=5461)
rsID		Cluster	chr:pos_nonEA_EA	Beta (SE)	Location	Genes in this cluster	Lead SNP locus (or distance to genes within 200kb, in bp)	Beta (SE)	Beta (SE)	Beta (SE)
				P				P (CC)*	P (UKBSF)	P (WC)
rs12739979		1:55496647-55496648	1:55496648_C_T	0.105 (0.021)	intergenic	.	BSND(dist=22183), PCSK9(dist=8501)	0.042 (0.065)	-0.053 (0.042)	0.125 (0.029)
				p=9.95E-07				p=0.515	p=0.208	p=1.94e-05
rs12873707		13:104810436-104810437	13:104810437_T_C	0.165 (0.033)	intergenic	.	.	0.051 (0.093)	0.131 (0.076)	0.185 (0.044)
				p=4.34E-07				p=0.584	p=0.084	p=2.61e-05
rs8066582		17:38140926-38178627	17:38146929_T_C	0.085 (0.017)	intronic	MED24, PSMD3	PSMD3	0.031 (0.055)	0.051 (0.038)	0.079 (0.023)
				p=6.94E-07				p=0.569	p=0.175	p=8.03E-04
	ALSPAC (White cell) Mothers (n=3405)
rsID		Cluster	chr:pos_nonEA_EA	Beta (SE)	Location	Genes in this cluster	Lead SNP locus (or distance to genes within 200kb, in bp)	Beta (SE)	Beta (SE)	Beta (SE)
				P				P (CC)*	P (UKBSF)	P (All)
rs140305578		13:93975642-93975643	13:93975643_C_G	-0.404 (0.082)	intronic	GPC6	GPC6	-0.518 (0.259)	0.148 (0.158)	-0.292 (0.062)
				p=9.28e-07				p=0.046	p=0.351	p=2.33e-06
rs75320628		19:2011091-2011117	19:2011092_C_T	0.378 (0.069)	intronic	BTBD2	BTBD2	0.668 (0.214)	-0.061 (0.112)	0.200 (0.052)
				p=4.87e-08				p=0.002	p=0.585	p=1.20e-04

## Sheet: ST2 UKBSFClusteredHitsP<1e-6
UKBS Females (n=1338)
rsID	Cluster	chr:pos_nonEA_EA	Beta (SE)	Location	Genes in this cluster	Lead SNP locus (or distance to genes within 200kb, in bp)	Beta (SE)	Beta (SE)	Beta (SE)	Beta (SE)
			P				P (CC)	P (All)	P (WC)	P (Males)
rs733631	16:4936090-4936091	16:4936091_C_T	0.556 (0.109)	intronic	PPL	PPL	0.670 (0.123)	---	---	0.161 (0.107)
			p=4.06E-07				p=5.78E-08			p=0.133

## Sheet: ST3 Mothers (All) hits p<1e-06
rsid	chr:pos_nonEA_EA	Beta	SE	P	location	gene	P (CC)
rs12739979	1:55496648_C_T	0.105	0.021	9.95e-07	intergenic	BSND(dist=22183),PCSK9(dist=8501)	0.515
rs12873707	13:104810437_T_C	0.165	0.033	4.34e-07	intergenic	LINC01309(dist=730402),DAOA-AS1(dist=1300969)	0.584
rs2305482	17:38140927_A_C	0.085	0.017	7.73e-07	intronic	PSMD3	0.552
rs3816472	17:38142677_A_C	0.085	0.017	7.12e-07	intronic	PSMD3	0.606
rs4433838	17:38143532_C_T	0.085	0.017	7.45e-07	intronic	PSMD3	0.604
rs4065321	17:38143548_C_T	0.085	0.017	7.94e-07	intronic	PSMD3	0.569
rs12940405	17:38143768_C_T	0.085	0.017	7.89e-07	intronic	PSMD3	0.569
rs12450800	17:38144116_C_T	0.085	0.017	7.89e-07	intronic	PSMD3	0.569
rs12453764	17:38144187_T_C	0.085	0.017	7.89e-07	intronic	PSMD3	0.569
rs12453249	17:38144241_A_C	0.085	0.017	7.89e-07	intronic	PSMD3	0.569
rs9915252	17:38145088_C_G	0.085	0.017	7.88e-07	intronic	PSMD3	0.569
rs8066582	17:38146929_T_C	0.085	0.017	6.94e-07	intronic	PSMD3	0.569
rs11658328	17:38149236_T_C	0.085	0.017	7.41e-07	intronic	PSMD3	0.628
rs8073254	17:38149350_C_G	0.085	0.017	7.79e-07	intronic	PSMD3	0.628
rs3785550	17:38149727_C_T	0.085	0.017	7.92e-07	intronic	PSMD3	0.628
rs3826331	17:38150492_T_C	0.087	0.018	7.66e-07	intronic	PSMD3	0.919
rs3859187	17:38150613_C_A	0.085	0.017	7.94e-07	intronic	PSMD3	0.628
rs2241245	17:38151014_C_T	0.085	0.017	7.92e-07	intronic	PSMD3	0.628
rs8070444	17:38151960_A_G	0.085	0.017	7.89e-07	intronic	PSMD3	0.628
rs8071037	17:38152304_A_T	0.085	0.017	7.9e-07	intronic	PSMD3	0.628
rs2241244	17:38153554_G_C	0.085	0.017	7.58e-07	intronic	PSMD3	0.628
rs3213762	17:38178627_A_G	-0.086	0.018	9.86e-07	intronic	MED24	0.81

## Sheet: ST4 Mothers (WC) hits p<1e-06
rsid	chr:pos_nonEA_EA	Beta	SE	P	location	gene	P (CC)
rs140305578	13:93975643_C_G	-0.404	0.082	9.28e-07	intronic	GPC6	0.046
rs75320628	19:2011092_C_T	0.378	0.069	4.87e-08	intronic	BTBD2	0.002
rs73916834	19:2011117_C_A	0.315	0.059	1.1e-07	intronic	BTBD2	0.000846

## Sheet: ST5 UKBS (Females) hits p<1e-06
rsid	chr:pos_nonEA_EA	Beta	SE	P	location	gene	P (CC)
rs733631	16:4936091_C_T	0.556	0.109	4.06e-07	intronic	PPL	5.78e-08

## Sheet: ST6 ALSPACUKBSF hits p<1e-06)
rsid	chr:pos_nonEA_EA	Beta	SE	P	Q	P_heterogeneity	I2	P_ALSPAC	P_UKBS	location	gene	P (CC)
rs16964135	13:104777685_G_A	0.19	0.039	8.48e-07	0.056	0.813	0	4.16e-06	0.084	intergenic	LINC01309(dist=697650),DAOA-AS1(dist=1333721)	0.136
rs10508128	13:104778382_G_C	0.19	0.039	8.52e-07	0.058	0.81	0	4.17e-06	0.084	intergenic	LINC01309(dist=698347),DAOA-AS1(dist=1333024)	0.136
rs10508129	13:104779543_T_C	0.19	0.038	7.17e-07	0.057	0.811	0	3.52e-06	0.084	intergenic	LINC01309(dist=699508),DAOA-AS1(dist=1331863)	0.14
rs58542642	13:104779836_T_A	0.19	0.038	7.26e-07	0.057	0.811	0	3.56e-06	0.084	intergenic	LINC01309(dist=699801),DAOA-AS1(dist=1331570)	0.139
rs9582807	13:104780173_T_G	0.186	0.038	7.89e-07	0.18	0.671	0	2.96e-06	0.108	intergenic	LINC01309(dist=700138),DAOA-AS1(dist=1331233)	0.177
rs10508130	13:104780385_C_T	0.188	0.038	7.79e-07	0.215	0.643	0	2.71e-06	0.115	intergenic	LINC01309(dist=700350),DAOA-AS1(dist=1331021)	0.168
rs67599041	13:104780494_T_C	0.19	0.038	7.17e-07	0.057	0.811	0	3.52e-06	0.084	intergenic	LINC01309(dist=700459),DAOA-AS1(dist=1330912)	0.14
rs67224940	13:104780765_C_G	0.19	0.038	7.17e-07	0.057	0.811	0	3.52e-06	0.084	intergenic	LINC01309(dist=700730),DAOA-AS1(dist=1330641)	0.14
rs71431001	13:104780883_A_C	0.19	0.038	7.17e-07	0.057	0.811	0	3.52e-06	0.084	intergenic	LINC01309(dist=700848),DAOA-AS1(dist=1330523)	0.14
rs12868419	13:104781650_T_C	0.19	0.038	7.17e-07	0.057	0.811	0	3.52e-06	0.084	intergenic	LINC01309(dist=701615),DAOA-AS1(dist=1329756)	0.14
rs57991963	13:104781976_C_T	0.19	0.038	7.17e-07	0.057	0.811	0	3.52e-06	0.084	intergenic	LINC01309(dist=701941),DAOA-AS1(dist=1329430)	0.14
rs67053543	13:104782326_C_A	0.19	0.038	7.17e-07	0.057	0.811	0	3.52e-06	0.084	intergenic	LINC01309(dist=702291),DAOA-AS1(dist=1329080)	0.14
rs11839267	13:104782329_A_G	0.187	0.038	9.03e-07	0.205	0.651	0	3.16e-06	0.115	intergenic	LINC01309(dist=702294),DAOA-AS1(dist=1329077)	0.19
rs16964154	13:104782393_A_G	0.19	0.038	7.17e-07	0.057	0.811	0	3.52e-06	0.084	intergenic	LINC01309(dist=702358),DAOA-AS1(dist=1329013)	0.14
rs11839277	13:104782511_A_G	0.187	0.038	9.02e-07	0.205	0.651	0	3.15e-06	0.115	intergenic	LINC01309(dist=702476),DAOA-AS1(dist=1328895)	0.19
rs16964156	13:104782595_C_T	0.189	0.038	8.02e-07	0.094	0.759	0	3.52e-06	0.094	intergenic	LINC01309(dist=702560),DAOA-AS1(dist=1328811)	0.151
rs10508131	13:104782942_C_A	0.19	0.038	7.37e-07	0.056	0.812	0	3.62e-06	0.084	intergenic	LINC01309(dist=702907),DAOA-AS1(dist=1328464)	0.14
rs12874382	13:104783233_T_C	0.187	0.038	9.3e-07	0.203	0.652	0	3.25e-06	0.115	intergenic	LINC01309(dist=703198),DAOA-AS1(dist=1328173)	0.19
rs12873379	13:104783239_C_T	0.187	0.038	9.3e-07	0.203	0.652	0	3.25e-06	0.115	intergenic	LINC01309(dist=703204),DAOA-AS1(dist=1328167)	0.19
rs12876762	13:104783334_A_G	0.187	0.038	9.3e-07	0.203	0.652	0	3.25e-06	0.115	intergenic	LINC01309(dist=703299),DAOA-AS1(dist=1328072)	0.19
rs35750525	13:104784107_C_T	0.187	0.038	9.3e-07	0.203	0.652	0	3.25e-06	0.115	intergenic	LINC01309(dist=704072),DAOA-AS1(dist=1327299)	0.19
rs16964169	13:104784258_T_G	0.187	0.038	9.3e-07	0.203	0.652	0	3.25e-06	0.115	intergenic	LINC01309(dist=704223),DAOA-AS1(dist=1327148)	0.19
rs12863474	13:104784409_A_C	0.187	0.038	9.3e-07	0.203	0.652	0	3.25e-06	0.115	intergenic	LINC01309(dist=704374),DAOA-AS1(dist=1326997)	0.19
rs12864378	13:104784681_A_C	0.188	0.038	8.38e-07	0.159	0.69	0	3.25e-06	0.104	intergenic	LINC01309(dist=704646),DAOA-AS1(dist=1326725)	0.172
rs34006387	13:104784873_T_G	0.188	0.038	8.38e-07	0.159	0.69	0	3.25e-06	0.104	intergenic	LINC01309(dist=704838),DAOA-AS1(dist=1326533)	0.172
rs12865410	13:104785227_C_A	0.188	0.038	8.38e-07	0.159	0.69	0	3.25e-06	0.104	intergenic	LINC01309(dist=705192),DAOA-AS1(dist=1326179)	0.172
rs12866546	13:104785270_T_G	0.188	0.038	8.38e-07	0.159	0.69	0	3.25e-06	0.104	intergenic	LINC01309(dist=705235),DAOA-AS1(dist=1326136)	0.172
rs7332734	13:104785330_G_A	0.187	0.038	8.48e-07	0.158	0.691	0	3.3e-06	0.104	intergenic	LINC01309(dist=705295),DAOA-AS1(dist=1326076)	0.172
rs7332680	13:104785591_A_G	0.188	0.038	8.38e-07	0.159	0.69	0	3.25e-06	0.104	intergenic	LINC01309(dist=705556),DAOA-AS1(dist=1325815)	0.172
rs16964192	13:104786189_A_C	0.188	0.038	8.38e-07	0.159	0.69	0	3.25e-06	0.104	intergenic	LINC01309(dist=706154),DAOA-AS1(dist=1325217)	0.172
rs16964195	13:104786537_A_T	0.188	0.038	8.38e-07	0.159	0.69	0	3.25e-06	0.104	intergenic	LINC01309(dist=706502),DAOA-AS1(dist=1324869)	0.172
rs12874864	13:104786832_A_G	0.188	0.038	8.38e-07	0.159	0.69	0	3.25e-06	0.104	intergenic	LINC01309(dist=706797),DAOA-AS1(dist=1324574)	0.172
rs16964196	13:104787753_T_G	0.191	0.038	6.62e-07	0.033	0.855	0	3.62e-06	0.075	intergenic	LINC01309(dist=707718),DAOA-AS1(dist=1323653)	0.125
rs16951813	13:104788296_A_G	0.188	0.038	8.38e-07	0.159	0.69	0	3.25e-06	0.104	intergenic	LINC01309(dist=708261),DAOA-AS1(dist=1323110)	0.172
rs34048655	13:104788373_C_T	0.188	0.038	8.38e-07	0.159	0.69	0	3.25e-06	0.104	intergenic	LINC01309(dist=708338),DAOA-AS1(dist=1323033)	0.172
rs16964200	13:104789415_C_T	0.188	0.038	8.38e-07	0.159	0.69	0	3.25e-06	0.104	intergenic	LINC01309(dist=709380),DAOA-AS1(dist=1321991)	0.172
rs12873903	13:104790200_T_C	0.188	0.038	8.19e-07	0.162	0.688	0	3.17e-06	0.104	intergenic	LINC01309(dist=710165),DAOA-AS1(dist=1321206)	0.172
rs12868004	13:104790357_G_T	0.192	0.038	5.5e-07	0.023	0.879	0	3.29e-06	0.068	intergenic	LINC01309(dist=710322),DAOA-AS1(dist=1321049)	0.115
rs12867787	13:104790377_C_T	0.192	0.038	5.38e-07	0.024	0.878	0	3.22e-06	0.068	intergenic	LINC01309(dist=710342),DAOA-AS1(dist=1321029)	0.115
rs66931553	13:104794636_A_T	0.19	0.038	7.8e-07	0.03	0.863	0	4.26e-06	0.075	intergenic	LINC01309(dist=714601),DAOA-AS1(dist=1316770)	0.124
rs1398588	13:104809187_C_T	0.197	0.039	5.26e-07	0.022	0.883	0	3.34e-06	0.063	intergenic	LINC01309(dist=729152),DAOA-AS1(dist=1302219)	0.105
rs12873707	13:104810437_T_C	0.159	0.03	9.27e-08	0.169	0.681	0	4.34e-07	0.084	intergenic	LINC01309(dist=730402),DAOA-AS1(dist=1300969)	0.176
rs2305482	17:38140927_A_C	0.08	0.016	3.35e-07	0.585	0.444	0	7.73e-07	0.154	intronic	PSMD3	0.366
rs3816472	17:38142677_A_C	0.08	0.016	3.61e-07	0.689	0.407	0	7.12e-07	0.175	intronic	PSMD3	0.379
rs4433838	17:38143532_C_T	0.079	0.016	3.76e-07	0.683	0.409	0	7.45e-07	0.175	intronic	PSMD3	0.378
rs4065321	17:38143548_C_T	0.079	0.016	3.99e-07	0.673	0.412	0	7.94e-07	0.175	intronic	PSMD3	0.362
rs12940405	17:38143768_C_T	0.079	0.016	3.96e-07	0.674	0.412	0	7.89e-07	0.175	intronic	PSMD3	0.362
rs12450800	17:38144116_C_T	0.079	0.016	3.96e-07	0.674	0.412	0	7.89e-07	0.175	intronic	PSMD3	0.362
rs12453764	17:38144187_T_C	0.079	0.016	3.96e-07	0.674	0.412	0	7.89e-07	0.175	intronic	PSMD3	0.362
rs12453249	17:38144241_A_C	0.079	0.016	3.96e-07	0.674	0.412	0	7.89e-07	0.175	intronic	PSMD3	0.362
rs9915252	17:38145088_C_G	0.079	0.016	3.96e-07	0.674	0.412	0	7.88e-07	0.175	intronic	PSMD3	0.362
rs57968500	17:38145828_A_G	-0.083	0.016	2.33e-07	0.13	0.718	0	1.31e-06	0.068	intronic	PSMD3	0.503
rs8066582	17:38146929_T_C	0.08	0.016	3.51e-07	0.69	0.406	0	6.94e-07	0.175	intronic	PSMD3	0.362
rs11658328	17:38149236_T_C	0.079	0.016	4.23e-07	0.77	0.38	0	7.41e-07	0.194	intronic	PSMD3	0.388
rs8073254	17:38149350_C_G	0.079	0.016	4.44e-07	0.764	0.382	0	7.79e-07	0.194	intronic	PSMD3	0.388
rs3785550	17:38149727_C_T	0.079	0.016	4.51e-07	0.761	0.383	0	7.92e-07	0.194	intronic	PSMD3	0.387
rs4795412	17:38150604_C_T	-0.082	0.016	2.52e-07	0.157	0.692	0	1.31e-06	0.074	intronic	PSMD3	0.521
rs3859187	17:38150613_C_A	0.079	0.016	4.52e-07	0.761	0.383	0	7.94e-07	0.194	intronic	PSMD3	0.387
rs2241245	17:38151014_C_T	0.079	0.016	4.51e-07	0.761	0.383	0	7.92e-07	0.194	intronic	PSMD3	0.387
rs8070444	17:38151960_A_G	0.079	0.016	4.49e-07	0.762	0.383	0	7.89e-07	0.194	intronic	PSMD3	0.387
rs8071037	17:38152304_A_T	0.079	0.016	4.5e-07	0.762	0.383	0	7.9e-07	0.194	intronic	PSMD3	0.387
rs2241244	17:38153554_G_C	0.079	0.016	4.33e-07	0.769	0.38	0	7.58e-07	0.194	intronic	PSMD3	0.388
rs7021	17:38153875_T_A	-0.082	0.016	2.52e-07	0.156	0.692	0	1.31e-06	0.074	UTR3	PSMD3(NM_002809:c.*41T>A)	0.52
rs8081692	17:38154595_A_G	-0.083	0.016	2.46e-07	0.159	0.69	0	1.27e-06	0.074	downstream	PSMD3	0.521
rs4794822	17:38156712_C_T	-0.083	0.016	2.08e-07	0.127	0.721	0	1.21e-06	0.066	intergenic	PSMD3(dist=2499),CSF3(dist=14902)	0.52
rs56922390	17:38157021_C_G	-0.083	0.016	2.09e-07	0.127	0.721	0	1.21e-06	0.066	intergenic	PSMD3(dist=2808),CSF3(dist=14593)	0.52
rs4795414	17:38157920_G_T	-0.083	0.016	2.09e-07	0.127	0.721	0	1.21e-06	0.066	intergenic	PSMD3(dist=3707),CSF3(dist=13694)	0.52
rs4795415	17:38157995_C_T	-0.083	0.016	2.09e-07	0.127	0.721	0	1.21e-06	0.066	intergenic	PSMD3(dist=3782),CSF3(dist=13619)	0.52
rs4795416	17:38158133_C_T	-0.083	0.016	2.09e-07	0.127	0.721	0	1.21e-06	0.066	intergenic	PSMD3(dist=3920),CSF3(dist=13481)	0.52
rs8065519	17:38160008_C_T	-0.083	0.016	2.25e-07	0.123	0.726	0	1.3e-06	0.066	intergenic	PSMD3(dist=5795),CSF3(dist=11606)	0.52
rs8070454	17:38160754_C_T	-0.083	0.016	2.39e-07	0.081	0.776	0	1.57e-06	0.059	intergenic	PSMD3(dist=6541),CSF3(dist=10860)	0.494
rs6503530	17:38161823_T_C	-0.083	0.016	2.32e-07	0.083	0.774	0	1.52e-06	0.059	intergenic	PSMD3(dist=7610),CSF3(dist=9791)	0.491
rs12600856	17:38163295_T_C	-0.083	0.016	2.33e-07	0.067	0.796	0	1.62e-06	0.055	intergenic	PSMD3(dist=9082),CSF3(dist=8319)	0.481
rs12602172	17:38163567_G_A	-0.083	0.016	2.2e-07	0.07	0.792	0	1.53e-06	0.055	intergenic	PSMD3(dist=9354),CSF3(dist=8047)	0.48
rs55846942	17:38164470_G_A	-0.083	0.016	2.19e-07	0.07	0.792	0	1.52e-06	0.055	intergenic	PSMD3(dist=10257),CSF3(dist=7144)	0.481
rs4795418	17:38164851_T_C	-0.083	0.016	2.06e-07	0.073	0.788	0	1.43e-06	0.055	intergenic	PSMD3(dist=10638),CSF3(dist=6763)	0.481
rs55736351	17:38165297_C_A	-0.083	0.016	2.33e-07	0.069	0.793	0	1.62e-06	0.055	intergenic	PSMD3(dist=11084),CSF3(dist=6317)	0.481
rs55771023	17:38165298_C_A	-0.083	0.016	2.33e-07	0.069	0.793	0	1.62e-06	0.055	intergenic	PSMD3(dist=11085),CSF3(dist=6316)	0.481
rs4795419	17:38166003_G_A	-0.083	0.016	2.05e-07	0.054	0.816	0	1.52e-06	0.052	intergenic	PSMD3(dist=11790),CSF3(dist=5611)	0.489
rs4794823	17:38166265_A_T	-0.083	0.016	2.08e-07	0.059	0.809	0	1.52e-06	0.052	intergenic	PSMD3(dist=12052),CSF3(dist=5349)	0.47
rs8078723	17:38166879_T_C	-0.083	0.016	2.32e-07	0.084	0.772	0	1.52e-06	0.059	intergenic	PSMD3(dist=12666),CSF3(dist=4735)	0.47
rs62065177	17:38167513_A_G	-0.083	0.016	2.18e-07	0.085	0.771	0	1.43e-06	0.058	intergenic	PSMD3(dist=13300),CSF3(dist=4101)	0.466
rs4795420	17:38167627_A_G	-0.083	0.016	2.08e-07	0.087	0.768	0	1.37e-06	0.058	intergenic	PSMD3(dist=13414),CSF3(dist=3987)	0.466
rs57065891	17:38168227_C_T	-0.083	0.016	2.07e-07	0.07	0.792	0	1.43e-06	0.055	intergenic	PSMD3(dist=14014),CSF3(dist=3387)	0.459
rs7208815	17:38168715_C_T	-0.083	0.016	2.11e-07	0.069	0.793	0	1.47e-06	0.055	intergenic	PSMD3(dist=14502),CSF3(dist=2899)	0.459
rs7209755	17:38168909_A_C	-0.083	0.016	1.97e-07	0.072	0.789	0	1.37e-06	0.055	intergenic	PSMD3(dist=14696),CSF3(dist=2705)	0.459
rs7214085	17:38169095_T_C	-0.083	0.016	2.07e-07	0.069	0.792	0	1.44e-06	0.055	intergenic	PSMD3(dist=14882),CSF3(dist=2519)	0.459
rs59925331	17:38169273_C_G	-0.083	0.016	2.07e-07	0.069	0.792	0	1.44e-06	0.055	intergenic	PSMD3(dist=15060),CSF3(dist=2341)	0.459
rs2227315	17:38169714_G_A	-0.083	0.016	1.83e-07	0.045	0.832	0	1.44e-06	0.049	intergenic	PSMD3(dist=15501),CSF3(dist=1900)	0.45
rs2227322	17:38171668_C_G	-0.083	0.016	2.03e-07	0.059	0.808	0	1.5e-06	0.052	UTR5	CSF3(NM_000759:c.-60C>G,NM_172220:c.-60C>G,NM_172219:c.-60C>G,NM_001178147:c.-60C>G)	0.446
rs1042658	17:38173902_C_T	-0.083	0.016	1.8e-07	0.084	0.772	0	1.24e-06	0.056	UTR3	CSF3(NM_000759:c.*690C>T,NM_172220:c.*690C>T,NM_172219:c.*690C>T,NM_001178147:c.*690C>T)	0.453
rs2227336	17:38174855_T_G	-0.083	0.016	1.8e-07	0.084	0.772	0	1.23e-06	0.056	downstream	CSF3,MED24	0.453
rs1045929	17:38175426_C_T	-0.082	0.016	3.26e-07	0.062	0.803	0	2.26e-06	0.056	UTR3	MED24(NM_001079518:c.*356G>A,NM_014815:c.*356G>A,NM_001267797:c.*356G>A)	0.454
rs709592	17:38175553_C_T	-0.084	0.016	1.55e-07	0.092	0.762	0	1.06e-06	0.056	UTR3	MED24(NM_001079518:c.*229G>A,NM_014815:c.*229G>A,NM_001267797:c.*229G>A)	0.453
rs709591	17:38175561_T_A	-0.084	0.016	1.54e-07	0.092	0.762	0	1.05e-06	0.056	UTR3	MED24(NM_001079518:c.*221A>T,NM_014815:c.*221A>T,NM_001267797:c.*221A>T)	0.453
rs11871747	17:38177282_T_C	-0.082	0.016	2.53e-07	0.075	0.784	0	1.7e-06	0.057	intronic	MED24	0.459
rs3213762	17:38178627_A_G	-0.084	0.016	1.71e-07	0.148	0.7	0	9.86e-07	0.066	intronic	MED24	0.518
rs4794824	17:38179290_G_A	-0.084	0.016	1.67e-07	0.051	0.822	0	1.33e-06	0.048	intronic	MED24	0.449

## Sheet: ST7 ALSPACWCUKBSF hits p<2e-06)
rsid	chr:pos_nonEA_EA	Beta	SE	P	Q	P_heterogeneity	I2	P_ALSPAC	P_UKBS	location	gene	P (CC)
rs150387260	8:53704896_G_A	0.405	0.084	1.65e-06	0.025	0.875	0	4.98e-05	0.011	intergenic	RB1CC1(dist=77870),NPBWR1(dist=147572)	0.032

## Sheet: ST8 ALSPAC (6-9) hits p<1e-06
rsid	chr:pos_nonEA_EA	beta	se	P_value	location	gene	P_value_cc
rs12076492	1:62489016_G_A	-0.156	0.032	8e-07	intronic	INADL	0.064
rs144874692	3:175689047_G_A	-0.632	0.112	1.78e-08	intergenic	NAALADL2(dist=165619),MIR7977(dist=543844)	0.926
rs4726900	7:147672372_T_G	0.124	0.024	2.3e-07	ncRNA_intronic	MIR548T	0.146
rs10808048	7:147674525_T_C	0.119	0.023	3.03e-07	ncRNA_intronic	MIR548T	0.093
rs10243319	7:147674678_T_C	0.118	0.023	3.87e-07	ncRNA_intronic	MIR548T	0.111
rs4296960	7:147674751_T_C	0.118	0.023	3.7e-07	ncRNA_intronic	MIR548T	0.111
rs2373284	7:147674912_T_C	0.118	0.023	3.7e-07	ncRNA_intronic	MIR548T	0.111
rs2888540	7:147675432_T_C	0.118	0.023	3.62e-07	ncRNA_intronic	MIR548T	0.11
rs6965599	7:147723790_T_C	0.121	0.024	3.55e-07	ncRNA_intronic	MIR548T	0.233
rs11764815	7:147724629_C_T	0.121	0.024	3.7e-07	ncRNA_intronic	MIR548T	0.233
rs4262258	7:147725405_A_G	0.122	0.024	2.93e-07	ncRNA_intronic	MIR548T	0.233
rs4571660	7:147725461_G_T	0.122	0.024	3.04e-07	ncRNA_intronic	MIR548T	0.233
rs6464850	7:147726701_G_C	0.122	0.024	3.04e-07	ncRNA_intronic	MIR548T	0.233
rs1557943	7:147726882_T_C	0.122	0.024	3.04e-07	ncRNA_intronic	MIR548T	0.233
rs2888547	7:147727088_C_T	0.122	0.024	3.04e-07	ncRNA_intronic	MIR548T	0.233
rs2373314	7:147727194_T_G	0.122	0.024	2.85e-07	ncRNA_intronic	MIR548T	0.233
rs2373315	7:147727221_G_A	0.122	0.024	2.85e-07	ncRNA_intronic	MIR548T	0.233
rs13223159	7:147727564_C_T	0.122	0.024	2.85e-07	ncRNA_intronic	MIR548T	0.233
rs11760696	7:147727692_G_A	0.121	0.024	3.47e-07	ncRNA_intronic	MIR548T	0.233
rs10952725	7:147727929_T_C	0.121	0.024	3.46e-07	ncRNA_intronic	MIR548T	0.233
rs10952726	7:147728133_A_T	0.121	0.024	3.45e-07	ncRNA_intronic	MIR548T	0.233
rs10952727	7:147728148_A_G	0.121	0.024	3.45e-07	ncRNA_intronic	MIR548T	0.233
rs12703991	7:147728402_G_A	0.121	0.024	3.44e-07	ncRNA_intronic	MIR548T	0.233
rs75166796	9:11188863_C_G	-0.517	0.099	1.84e-07	intergenic	PTPRD-AS2(dist=568443),TYRP1(dist=1504523)	0.188
rs117913217	9:11253231_A_T	-0.489	0.096	3.95e-07	intergenic	PTPRD-AS2(dist=632811),TYRP1(dist=1440155)	0.356
rs16918171	10:53202344_T_C	-0.448	0.09	5.97e-07	intronic	PRKG1	0.307
rs147387178	10:68165726_C_T	-0.63	0.12	1.59e-07	intronic	CTNNA3	NA
rs74785552	16:56373665_C_T	-0.336	0.068	8.34e-07	intronic	GNAO1	0.733
rs74700844	16:84153501_T_C	-0.379	0.077	9.96e-07	intergenic	MBTPS1(dist=2953),HSDL1(dist=2243)	0.805
rs117586200	16:84168443_G_C	-0.4	0.079	4.84e-07	intronic	HSDL1	0.789
rs2713974	17:70755593_A_C	-0.511	0.098	1.97e-07	intronic	SLC39A11	0.715
rs139045492	20:22836202_G_A	-0.695	0.119	6.35e-09	intergenic	LINC01384(dist=248047),SSTR4(dist=179855)	0.042
rs211869	20:38444111_G_A	0.53	0.106	6.68e-07	intergenic	LOC339568(dist=590720),LINC01370(dist=188992)	0.785
rs211860	20:38456575_T_C	0.559	0.108	2.48e-07	intergenic	LOC339568(dist=603184),LINC01370(dist=176528)	0.785
rs6016180	20:38485742_T_C	0.561	0.108	2.32e-07	intergenic	LOC339568(dist=632351),LINC01370(dist=147361)	0.782

[truncated: 2 more sheets: ST9 ALSPAC (Neo.) hits p<1e-06, ST10 UKBS (Males) hits p<1e-06]
